# Supplementary material for: HDAC inhibitors attenuate the development of hypersensitivity in models of neuropathic pain
Source: Pain. 2013 Sep;154(9):1668–79. doi: 10.1016/j.pain.2013.05.021 (PMC3763368; doi:10.1016/j.pain.2013.05.021)
Supplement: Supplementary Table [file mmc1.xlsx]

## Sheet: spinal cord
Transcripts dysregulated at day 14 after SNT in ipsilateral dorsal spinal cord: HDACi vs. vehicle at p < 0.01
ID	logFC	AveExpr	t	P.Value	adj.P.Val	B	ensembl_gene_id	rgd_symbol	Description
10930610	2.18854	5.59704	13.7337	2.15449e-07	2.15449e-07	0.87663	ENSRNOG00000033932	tRNA-cys		significant after FDR
10700274	-0.343927	8.88971	-6.42558	0.000115493	0.000115493	-0.581849	ENSRNOG00000010420	Shfm1	26S proteasome complex subunit DSS1 [Source:RefSeq peptide;Acc:NP_001119562]
10814430	0.859616	9.92349	6.28131	0.00013717	0.00013717	-0.645628	ENSRNOG00000011913	Cp	ceruloplasmin isoform 1 precursor [Source:RefSeq peptide;Acc:NP_036664]
10924507	0.674038	7.88875	6.10377	0.000170127	0.000170127	-0.727593	ENSRNOG00000019810	Des	desmin [Source:RefSeq peptide;Acc:NP_071976]
10752897	-0.266202	8.39315	-5.97243	0.000200029	0.000200029	-0.790798	ENSRNOG00000001599	Rwdd2b	RWD domain-containing protein 2B [Source:RefSeq peptide;Acc:NP_001094029]
10803049	0.390456	7.11054	5.71724	0.000275781	0.000275781	-0.920178	ENSRNOG00000036130	NA
10747741	-0.244766	8.39196	-5.52382	0.000353863	0.000353863	-1.02432	ENSRNOG00000020887	Tmem101	transmembrane protein 101 [Source:RefSeq peptide;Acc:NP_001178579]
10927803	0.299395	7.73558	5.52077	0.000355274	0.000355274	-1.02601	NA	NA
10722481	0.511746	12.697	5.4468	0.000391356	0.000391356	-1.06731	ENSRNOG00000035732	NA
10939888	-0.586379	5.8326	-5.43257	0.000398744	0.000398744	-1.07535	ENSRNOG00000037431	NA
10741244	-0.261372	7.39273	-5.30073	0.000474809	0.000474809	-1.15132	ENSRNOG00000014727	Fahd1	Acylpyruvase FAHD1, mitochondrial [Source:UniProtKB/Swiss-Prot;Acc:Q6AYQ8]
10895456	-0.307104	6.55189	-5.29916	0.000475802	0.000475802	-1.15224	NA	NA
10862131	0.325572	5.24476	5.28976	0.000481811	0.000481811	-1.15776	ENSRNOG00000026306	Clec5a	C-type lectin domain family 5 member A [Source:RefSeq peptide;Acc:NP_001102847]
10885680	0.28903	9.48787	5.27126	0.000493872	0.000493872	-1.16866	ENSRNOG00000005998	NA
10723876	0.370773	7.2625	5.2479	0.000509565	0.000509565	-1.18251	ENSRNOG00000027228	Mogat2	2-acylglycerol O-acyltransferase 2 [Source:RefSeq peptide;Acc:NP_001102906]
10761253	0.257836	12.4924	5.22013	0.000528927	0.000528927	-1.19908	NA	NA
10701591	-0.646928	5.31798	-5.19116	0.000549976	0.000549976	-1.2165	NA	NA
10827989	0.602169	12.5608	4.96756	0.000746303	0.000746303	-1.3555	ENSRNOG00000028841	LOC100362623	Metallothionein [Source:UniProtKB/TrEMBL;Acc:D3ZHV3]
10937867	0.568239	10.3988	4.93648	0.000779088	0.000779088	-1.37547	ENSRNOG00000038624	NA
10796411	0.729291	11.2867	4.89773	0.000822164	0.000822164	-1.4006	ENSRNOG00000025764	LOC100362769
10702405	-0.281949	9.48436	-4.88349	0.000838626	0.000838626	-1.4099	ENSRNOG00000012106	Dnaja4	dnaJ homolog subfamily A member 4 [Source:RefSeq peptide;Acc:NP_001020582]
10895995	-0.281045	8.2458	-4.86955	0.000855093	0.000855093	-1.41903	ENSRNOG00000029651	LOC100365958	retinol dehydrogenase 2 precursor [Source:RefSeq peptide;Acc:NP_954678]
10930602	1.20361	6.88976	4.85642	0.000870909	0.000870909	-1.42766	ENSRNOG00000031766	NA
10809392	0.801023	11.1768	4.83366	0.000899093	0.000899093	-1.4427	ENSRNOG00000025764	LOC100362769
10760186	0.260901	7.73105	4.82442	0.000910807	0.000910807	-1.44883	NA	NA
10930560	0.258819	12.0229	4.82196	0.000913954	0.000913954	-1.45047	ENSRNOG00000030478	NA
10799987	0.200724	9.79245	4.77229	0.000980061	0.000980061	-1.48369	ENSRNOG00000033146	RGD1562153
10779832	0.360487	10.9206	4.73365	0.00103502	0.00103502	-1.50982	ENSRNOG00000025625	Rnase4	Ribonuclease 4 [Source:UniProtKB/Swiss-Prot;Acc:O55004]
10815057	0.218154	9.22515	4.73128	0.0010385	0.0010385	-1.51143	ENSRNOG00000028335	Fat4	protocadherin Fat 4 [Source:RefSeq peptide;Acc:NP_001178634]
10837424	0.69753	9.00651	4.72877	0.0010422	0.0010422	-1.51314	ENSRNOG00000009227	Aplnr	Apelin receptor [Source:UniProtKB/Swiss-Prot;Acc:Q9JHG3]
10940666	0.228903	7.46948	4.71856	0.00105738	0.00105738	-1.5201	NA	NA
10898315	0.5103	9.81049	4.68113	0.00111512	0.00111512	-1.54576	ENSRNOG00000014137	Fbln1	fibulin-1 precursor [Source:RefSeq peptide;Acc:NP_001121019]
10740802	-0.208343	5.03822	-4.63394	0.00119275	0.00119275	-1.57847	ENSRNOG00000031740	Olr1376	olfactory receptor Olr1376 [Source:RefSeq peptide;Acc:NP_999992]
10851263	-0.214345	8.00446	-4.62626	0.00120593	0.00120593	-1.58383	ENSRNOG00000006418	NA
10866180	-0.195671	3.96413	-4.61697	0.00122207	0.00122207	-1.59032	NA	NA
10809503	-0.233943	8.39915	-4.61184	0.00123108	0.00123108	-1.59392	ENSRNOG00000031892	LOC680198
10869664	-0.226867	8.50057	-4.59192	0.00126676	0.00126676	-1.60792	ENSRNOG00000006107	NA
10733992	0.30746	8.81799	4.57278	0.00130209	0.00130209	-1.62144	ENSRNOG00000044642	NA
10788858	1.68366	9.98268	4.56211	0.00132224	0.00132224	-1.629	ENSRNOG00000038375	NA
10734045	-0.302032	8.17781	-4.55622	0.00133351	0.00133351	-1.63318	ENSRNOG00000021303	Lrrc48	Leucine-rich repeat-containing protein 48 [Source:UniProtKB/Swiss-Prot;Acc:Q5XI54]
10938830	0.326396	8.51913	4.53268	0.00137958	0.00137958	-1.64997	ENSRNOG00000002832	Slc16a2	monocarboxylate transporter 8 [Source:RefSeq peptide;Acc:NP_671749]
10832563	0.266196	10.9416	4.53175	0.00138143	0.00138143	-1.65064	ENSRNOG00000001242	Gstt3	glutathione S-transferase, theta 3 [Source:RefSeq peptide;Acc:NP_001131115]
10722437	0.365335	11.7817	4.51959	0.00140593	0.00140593	-1.65935	ENSRNOG00000035813	NA
10722441	0.365335	11.7817	4.51959	0.00140593	0.00140593	-1.65935	ENSRNOG00000035813	NA
10740411	-0.281553	4.66192	-4.51119	0.00142311	0.00142311	-1.66538	NA	NA
10930612	0.884699	8.46075	4.49616	0.00145443	0.00145443	-1.67621	ENSRNOG00000032609	NA
10841693	1.26722	8.36667	4.46667	0.00151805	0.00151805	-1.69756	ENSRNOG00000014532	Lbp	lipopolysaccharide-binding protein precursor [Source:RefSeq peptide;Acc:NP_058904]
10912629	0.924479	7.42893	4.4656	0.00152043	0.00152043	-1.69835	ENSRNOG00000009005	Slco2a1	solute carrier organic anion transporter family member 2A1 [Source:RefSeq peptide;Acc:NP_073158]
10780937	-0.21261	9.15705	-4.46206	0.00152827	0.00152827	-1.70092	ENSRNOG00000009192	Rnaseh2b	Ribonuclease H2 subunit B [Source:UniProtKB/Swiss-Prot;Acc:Q5XI96]
10859935	-0.269261	5.80676	-4.45879	0.00153555	0.00153555	-1.7033	ENSRNOG00000026461	Cct8l1	chaperonin containing TCP1, subunit 8 (theta)-like 1 [Source:RefSeq peptide;Acc:NP_001032883]
10701406	-0.438361	6.45818	-4.4518	0.00155125	0.00155125	-1.70839	NA	NA
10712123	-0.186571	9.75211	-4.44789	0.00156012	0.00156012	-1.71125	ENSRNOG00000013256	Ric8a	synembryn-A [Source:RefSeq peptide;Acc:NP_001093990]
10934960	-0.257786	9.52165	-4.41713	0.00163173	0.00163173	-1.7338	ENSRNOG00000037709	Armcx1	Armadillo repeat-containing X-linked protein 1 [Source:UniProtKB/Swiss-Prot;Acc:Q5U310]
10861115	0.314319	7.8399	4.40345	0.0016647	0.0016647	-1.74389	ENSRNOG00000044096	NA
10700289	-0.414723	6.95948	-4.39887	0.00167588	0.00167588	-1.74727	NA	NA
10712633	-0.286826	8.25519	-4.32769	0.0018606	0.0018606	-1.80034	ENSRNOG00000020903	Oraov1	oral cancer overexpressed 1 [Source:RefSeq peptide;Acc:NP_001101035]
10856424	0.37256	11.1104	4.32296	0.00187361	0.00187361	-1.8039	ENSRNOG00000014090	Retsat	all-trans-retinol 13,14-reductase precursor [Source:RefSeq peptide;Acc:NP_659552]
10746783	0.196198	9.13845	4.31544	0.00189452	0.00189452	-1.80957	ENSRNOG00000004107	Rpl23	60S ribosomal protein L23 [Source:UniProtKB/Swiss-Prot;Acc:P62832]
10700560	-0.21393	9.15295	-4.28571	0.00197958	0.00197958	-1.83207	ENSRNOG00000007446	Apip	probable methylthioribulose-1-phosphate dehydratase [Source:RefSeq peptide;Acc:NP_001099962]
10701600	-0.278452	7.39565	-4.28264	0.00198862	0.00198862	-1.83441	NA	NA
10722471	0.450347	11.7335	4.28129	0.0019926	0.0019926	-1.83543	ENSRNOG00000035813	NA
10805375	0.21535	8.2317	4.27485	0.00201168	0.00201168	-1.84033	ENSRNOG00000016208	Setbp1
10809399	0.464046	12.9878	4.26968	0.00202717	0.00202717	-1.84428	ENSRNOG00000043098	Mt2A	Metallothionein-2 [Source:UniProtKB/Swiss-Prot;Acc:P04355]
10896834	0.172011	6.26619	4.26936	0.00202812	0.00202812	-1.84452	NA	NA
10783170	-0.209849	6.12296	-4.25942	0.00205824	0.00205824	-1.85211	ENSRNOG00000029516	Rnase9	ribonuclease-like protein 9 precursor [Source:RefSeq peptide;Acc:NP_001008561]
10827652	-0.237704	4.79189	-4.25654	0.00206704	0.00206704	-1.85431	ENSRNOG00000029513	LOC100362200
10784117	0.518362	7.68918	4.25612	0.00206834	0.00206834	-1.85463	ENSRNOG00000008855	Gjb2	Gap junction beta-2 protein [Source:UniProtKB/Swiss-Prot;Acc:P21994]
10907992	-0.380845	8.99785	-4.23453	0.00213577	0.00213577	-1.8712	ENSRNOG00000005713	Ccdc82	T-complex protein 1 subunit eta [Source:RefSeq peptide;Acc:NP_001100073]
10700665	-0.474523	7.46089	-4.21825	0.00218815	0.00218815	-1.88374	NA	NA
10731210	-0.172992	10.6724	-4.20671	0.0022261	0.0022261	-1.89266	ENSRNOG00000010958	Prdx3	thioredoxin-dependent peroxide reductase, mitochondrial precursor [Source:RefSeq peptide;Acc:NP_071985]
10889961	-0.184088	12.2174	-4.20208	0.00224152	0.00224152	-1.89625	ENSRNOG00000005725	Cfl2	cofilin-2 [Source:RefSeq peptide;Acc:NP_001102452]
10862473	-0.291232	7.08937	-4.19929	0.00225088	0.00225088	-1.89841	ENSRNOG00000010011	Osbpl3	Oxysterol-binding protein [Source:UniProtKB/TrEMBL;Acc:D3ZHZ3]
10722433	0.429181	13.2822	4.19636	0.00226073	0.00226073	-1.90068	ENSRNOG00000034994	NA
10863410	0.444316	6.11966	4.18777	0.00228994	0.00228994	-1.90736	ENSRNOG00000006579	Reg3g	Regenerating islet-derived protein 3-gamma [Source:UniProtKB/Swiss-Prot;Acc:P42854]
10700160	-0.166979	11.8365	-4.18255	0.00230786	0.00230786	-1.91142	ENSRNOG00000034242	Vcp	Transitional endoplasmic reticulum ATPase [Source:UniProtKB/Swiss-Prot;Acc:P46462]
10914676	0.346805	9.92028	4.17806	0.0023234	0.0023234	-1.91492	ENSRNOG00000033199	LOC684822
10938315	0.201961	4.4883	4.17577	0.00233137	0.00233137	-1.9167	ENSRNOG00000031149	RGD1562980
10838056	0.169116	9.49783	4.17377	0.00233835	0.00233835	-1.91826	ENSRNOG00000008738	Tp53i11	Tumor protein p53-inducible protein 11 [Source:UniProtKB/Swiss-Prot;Acc:B3DMA0]
10794576	-0.199518	9.24273	-4.15142	0.00241795	0.00241795	-1.93575	ENSRNOG00000014019	Tbc1d7	TBC1 domain family member 7 [Source:RefSeq peptide;Acc:NP_001101881]
10800832	0.28465	6.83613	4.13814	0.00246658	0.00246658	-1.94618	ENSRNOG00000036039	NA
10828357	0.425467	8.21531	4.12479	0.00251653	0.00251653	-1.9567	ENSRNOG00000000459	Psmb9	proteasome subunit beta type-9 [Source:RefSeq peptide;Acc:NP_036840]
10831162	-0.183248	6.90614	-4.12046	0.00253295	0.00253295	-1.96012	ENSRNOG00000000854	Ncr3	Natural cytotoxicity triggering receptor 3 [Source:UniProtKB/Swiss-Prot;Acc:Q8CFD9]
10867998	0.253478	5.57667	4.11098	0.00256932	0.00256932	-1.96762	ENSRNOG00000024355	NA
10701292	-0.3289	8.84823	-4.10806	0.00258064	0.00258064	-1.96993	ENSRNOG00000021158	Nudt22	Nucleoside diphosphate-linked moiety X motif 22 [Source:UniProtKB/Swiss-Prot;Acc:Q6P9U1]
10700325	-0.274832	7.42457	-4.09416	0.00263522	0.00263522	-1.98096	NA	NA
10895581	-0.172894	9.95352	-4.092	0.00264382	0.00264382	-1.98268	ENSRNOG00000004813	LOC362855	tRNA-splicing ligase RtcB homolog [Source:UniProtKB/Swiss-Prot;Acc:Q6AYT3]
10794345	0.166238	8.49559	4.07425	0.00271556	0.00271556	-1.99682	ENSRNOG00000016525	Susd3	sushi domain-containing protein 3 [Source:RefSeq peptide;Acc:NP_001100811]
10752137	-0.203031	11.0229	-4.06913	0.00273667	0.00273667	-2.00092	ENSRNOG00000001712	Alg3
10718111	-0.185558	8.599	-4.06432	0.00275661	0.00275661	-2.00476	ENSRNOG00000013119	NA
10921833	0.187099	9.63737	4.0619	0.00276671	0.00276671	-2.0067	ENSRNOG00000019752	Slc29a1	Equilibrative nucleoside transporter 1 [Source:UniProtKB/Swiss-Prot;Acc:O54698]
10722429	0.376103	10.2367	4.05306	0.00280393	0.00280393	-2.01378	ENSRNOG00000035061	NA
10853388	-0.210909	6.98241	-4.04815	0.00282487	0.00282487	-2.01773	ENSRNOG00000022340	NA
10700842	0.526559	5.59562	4.04162	0.00285293	0.00285293	-2.02298	NA	NA
10844202	-0.180038	12.102	-4.03834	0.00286713	0.00286713	-2.02562	ENSRNOG00000018816	Cox5a	Cytochrome c oxidase subunit 5A, mitochondrial [Source:UniProtKB/Swiss-Prot;Acc:P11240]
10701332	-0.280435	9.49204	-4.03593	0.00287763	0.00287763	-2.02756	ENSRNOG00000013545	Polr2e	DNA-directed RNA polymerases I, II, and III subunit RPABC1 [Source:UniProtKB/Swiss-Prot;Acc:B0BNE2]
10912614	0.886824	7.09304	4.0329	0.00289086	0.00289086	-2.03	ENSRNOG00000009005	Slco2a1
10933349	-0.233424	7.87755	-4.02891	0.0029084	0.0029084	-2.03322	ENSRNOG00000004275	Egfl6	epidermal growth factor-like protein 6 precursor [Source:RefSeq peptide;Acc:NP_001101724]
10737194	0.274531	9.09224	4.02059	0.00294533	0.00294533	-2.03994	ENSRNOG00000035712	NA
10737201	0.274531	9.09224	4.02059	0.00294533	0.00294533	-2.03994	ENSRNOG00000035712	NA
10737203	0.274531	9.09224	4.02059	0.00294533	0.00294533	-2.03994	ENSRNOG00000035712	NA
10901550	-0.15618	6.74731	-4.01948	0.00295027	0.00295027	-2.04083	NA	NA
10722431	0.232529	13.2216	4.01046	0.00299094	0.00299094	-2.04814	ENSRNOG00000035876	NA
10701390	-0.206367	10.6447	-4.00796	0.00300233	0.00300233	-2.05016	ENSRNOG00000009960	Puf60	Poly(U)-binding-splicing factor PUF60 [Source:UniProtKB/Swiss-Prot;Acc:Q9WV25]
10817459	-0.240554	8.63727	-3.99873	0.00304473	0.00304473	-2.05766	ENSRNOG00000021168	Anp32e	Acidic leucine-rich nuclear phosphoprotein 32 family member E [Source:UniProtKB/Swiss-Prot;Acc:Q5XIE0]
10858459	0.295009	5.86418	3.99619	0.00305652	0.00305652	-2.05972	ENSRNOG00000037188	Mug1
10802272	0.17457	6.53617	3.97852	0.00313983	0.00313983	-2.07412	ENSRNOG00000035602	Mir122	rno-mir-3591 [Source:miRBase;Acc:MI0015471]
10849813	-0.206439	8.50506	-3.97011	0.00318032	0.00318032	-2.08099	ENSRNOG00000017647	Zc3h8	zinc finger CCCH domain-containing protein 8 [Source:RefSeq peptide;Acc:NP_001012090]
10830785	-0.177756	4.36914	-3.96279	0.003216	0.003216	-2.08698	ENSRNOG00000028825	Olr1691	olfactory receptor Olr1691 [Source:RefSeq peptide;Acc:NP_001000273]
10705058	0.182196	9.91668	3.95975	0.00323092	0.00323092	-2.08946	ENSRNOG00000031474	RGD1562153
10842008	0.216276	7.29505	3.95629	0.00324802	0.00324802	-2.0923	ENSRNOG00000027432	R3hdml	peptidase inhibitor R3HDML precursor [Source:RefSeq peptide;Acc:NP_001102432]
10701420	-1.4997	5.66057	-3.95094	0.00327465	0.00327465	-2.09669	NA	NA
10737056	0.175843	9.74589	3.94996	0.00327958	0.00327958	-2.0975	ENSRNOG00000036315	NA
10722421	0.236251	13.2257	3.93783	0.00334089	0.00334089	-2.10747	ENSRNOG00000035732	NA
10722439	0.236251	13.2257	3.93783	0.00334089	0.00334089	-2.10747	ENSRNOG00000035732	NA
10722445	0.236251	13.2257	3.93783	0.00334089	0.00334089	-2.10747	ENSRNOG00000035732	NA
10722447	0.236251	13.2257	3.93783	0.00334089	0.00334089	-2.10747	ENSRNOG00000035732	NA
10722453	0.236251	13.2257	3.93783	0.00334089	0.00334089	-2.10747	ENSRNOG00000035732	NA
10722455	0.236251	13.2257	3.93783	0.00334089	0.00334089	-2.10747	ENSRNOG00000035732	NA
10722457	0.236251	13.2257	3.93783	0.00334089	0.00334089	-2.10747	ENSRNOG00000035732	NA
10722463	0.236251	13.2257	3.93783	0.00334089	0.00334089	-2.10747	ENSRNOG00000035732	NA
10722469	0.236251	13.2257	3.93783	0.00334089	0.00334089	-2.10747	ENSRNOG00000035732	NA
10722477	0.236251	13.2257	3.93783	0.00334089	0.00334089	-2.10747	ENSRNOG00000035732	NA
10861242	0.227126	7.37587	3.9322	0.0033698	0.0033698	-2.11212	ENSRNOG00000039494	NA
10937832	0.188584	5.60205	3.92993	0.00338149	0.00338149	-2.11398	ENSRNOG00000032797	RGD1566197	Prohibitin [Source:UniProtKB/Swiss-Prot;Acc:P67779]
10778577	-0.175368	3.90049	-3.92429	0.0034108	0.0034108	-2.11864	NA	NA
10896234	-0.1665	11.6755	-3.923	0.00341755	0.00341755	-2.11971	ENSRNOG00000004846	Atp6v1c1	V-type proton ATPase subunit C 1 [Source:UniProtKB/Swiss-Prot;Acc:Q5FVI6]
10791545	-0.267213	9.50765	-3.92252	0.00342006	0.00342006	-2.12011	ENSRNOG00000028591	NA
10935031	-0.259131	9.43628	-3.9198	0.00343432	0.00343432	-2.12235	ENSRNOG00000030791	MGC109340	Signal peptidase complex subunit 3 [Source:UniProtKB/Swiss-Prot;Acc:Q568Z4]
10704482	-0.189215	10.7239	-3.91795	0.00344405	0.00344405	-2.12388	ENSRNOG00000015304	Tmem160	transmembrane protein 160 precursor [Source:RefSeq peptide;Acc:NP_001099697]
10902662	0.423285	8.82298	3.91476	0.00346093	0.00346093	-2.12652	ENSRNOG00000004226	Irak3	interleukin-1 receptor-associated kinase 3 [Source:RefSeq peptide;Acc:NP_001101571]
10926232	-0.199186	8.09703	-3.90848	0.00349441	0.00349441	-2.13173	ENSRNOG00000012679	RGD1308299	uncharacterized protein LOC367214 [Source:RefSeq peptide;Acc:NP_001128068]
10759762	0.19882	7.49174	3.89822	0.00354978	0.00354978	-2.14024	ENSRNOG00000001092	Kl	Klotho Klotho peptide [Source:UniProtKB/Swiss-Prot;Acc:Q9Z2Y9]
10717014	-0.867232	8.67798	-3.87947	0.00365342	0.00365342	-2.15585	ENSRNOG00000011409	Hebp2	heme-binding protein 2 [Source:RefSeq peptide;Acc:NP_001100985]
10779811	-0.162836	10.5582	-3.86828	0.00371684	0.00371684	-2.16521	ENSRNOG00000009663	Apex1	DNA-(apurinic or apyrimidinic site) lyase DNA-(apurinic or apyrimidinic site) lyase, mitochondrial [Source:UniProtKB/Swiss-Prot;Acc:P43138]
10933805	-0.198065	5.00026	-3.86763	0.00372051	0.00372051	-2.16574	ENSRNOG00000032739	NA
10856884	-0.162236	10.6191	-3.86356	0.00374387	0.00374387	-2.16915	ENSRNOG00000015630	Cct7	T-complex protein 1 subunit theta [Source:RefSeq peptide;Acc:NP_001099367]
10804889	-0.174778	11.5708	-3.85985	0.00376531	0.00376531	-2.17226	ENSRNOG00000017852	Nars	asparaginyl-tRNA synthetase, cytoplasmic isoform 1 [Source:RefSeq peptide;Acc:NP_001020806]
10784022	-0.293166	4.80794	-3.85586	0.0037885	0.0037885	-2.1756	NA	NA
10884031	0.200014	8.69317	3.85314	0.00380443	0.00380443	-2.17789	ENSRNOG00000004508	NA
10777248	-0.229359	8.97114	-3.84135	0.00387413	0.00387413	-2.18779	ENSRNOG00000005106	NA
10700442	0.388307	5.51799	3.83974	0.00388378	0.00388378	-2.18915	NA	NA
10927992	0.275543	8.06884	3.83958	0.00388471	0.00388471	-2.18928	ENSRNOG00000012502	Stk17b	Serine/threonine-protein kinase 17B [Source:UniProtKB/Swiss-Prot;Acc:Q91XS8]
10922843	0.73517	8.29629	3.83708	0.00389976	0.00389976	-2.19139	NA	NA
10795546	0.200574	9.93121	3.82848	0.00395181	0.00395181	-2.19864	ENSRNOG00000033146	RGD1562153
10880524	0.192266	10.1944	3.82475	0.00397464	0.00397464	-2.20179	ENSRNOG00000037187	NA
10892152	-0.193154	11.4227	-3.81201	0.00405361	0.00405361	-2.21256	ENSRNOG00000004359	Wars	Tryptophan--tRNA ligase, cytoplasmic T1-TrpRS T2-TrpRS [Source:UniProtKB/Swiss-Prot;Acc:Q6P7B0]
10787958	0.222428	7.52092	3.81083	0.00406101	0.00406101	-2.21356	ENSRNOG00000024299	NA
10700776	0.397285	7.46486	3.8075	0.00408195	0.00408195	-2.21638	NA	NA
10862677	0.215401	8.28731	3.80491	0.00409831	0.00409831	-2.21857	ENSRNOG00000011145	Crhr2	corticotropin-releasing factor receptor 2 precursor [Source:RefSeq peptide;Acc:NP_073205]
10891165	0.230768	7.75049	3.79667	0.00415087	0.00415087	-2.22556	ENSRNOG00000012094	Ltbp2	latent-transforming growth factor beta-binding protein 2 [Source:RefSeq peptide;Acc:NP_067597]
10712171	0.630211	6.99828	3.79264	0.00417687	0.00417687	-2.22899	ENSRNOG00000004273	Ifitm1	interferon-induced transmembrane protein 1 [Source:RefSeq peptide;Acc:NP_001099784]
10894242	-0.182986	6.51033	-3.78716	0.00421245	0.00421245	-2.23365	ENSRNOG00000026395	Olr1091	olfactory receptor Olr1091 [Source:RefSeq peptide;Acc:NP_001000593]
10823057	0.63868	10.8156	3.78486	0.0042275	0.0042275	-2.23561	ENSRNOG00000010210	Slc7a11	solute carrier family 7 (cationic amino acid transporter, y+ system), member 11 [Source:RefSeq peptide;Acc:NP_001101143]
10937525	-0.225453	9.85047	-3.78245	0.00424329	0.00424329	-2.23766	ENSRNOG00000002449	Maged2	melanoma-associated antigen D2 [Source:RefSeq peptide;Acc:NP_001258038]
10711575	0.358542	5.85925	3.77658	0.00428207	0.00428207	-2.24267	NA	NA
10812399	-0.191004	8.28231	-3.77544	0.00428962	0.00428962	-2.24364	ENSRNOG00000032002	Hapln1	Hyaluronan and proteoglycan link protein 1 [Source:UniProtKB/Swiss-Prot;Acc:P03994]
10808348	0.248044	10.042	3.77164	0.00431494	0.00431494	-2.24688	ENSRNOG00000015904	Wfdc1	WAP four-disulfide core domain protein 1 [Source:UniProtKB/Swiss-Prot;Acc:O70280]
10756086	0.455855	6.65592	3.767	0.00434613	0.00434613	-2.25085	ENSRNOG00000045129	NA
10700608	-0.278199	8.7373	-3.76696	0.00434641	0.00434641	-2.25089	ENSRNOG00000007691	Osbpl2	oxysterol-binding protein-related protein 2 [Source:RefSeq peptide;Acc:NP_001013097]
10705392	-0.149477	7.47317	-3.76297	0.00437334	0.00437334	-2.25429	NA	NA
10872972	0.325549	8.65218	3.75996	0.00439386	0.00439386	-2.25687	ENSRNOG00000026124	Id3	DNA-binding protein inhibitor ID-3 [Source:UniProtKB/Swiss-Prot;Acc:P41138]
10796921	-0.237005	8.06506	-3.75972	0.00439547	0.00439547	-2.25708	ENSRNOG00000027385	NA
10762717	-0.42928	9.31967	-3.75962	0.00439616	0.00439616	-2.25716	ENSRNOG00000001199	Pop5	ribonuclease P/MRP protein subunit POP5 [Source:RefSeq peptide;Acc:NP_001099222]
10890858	0.207863	11.2963	3.75213	0.0044476	0.0044476	-2.26358	ENSRNOG00000029988	LOC100361079
10700190	0.230378	9.01639	3.74725	0.00448145	0.00448145	-2.26777	NA	NA
10778486	-0.292568	8.76365	-3.74351	0.00450755	0.00450755	-2.27098	ENSRNOG00000004327	Ddc	Aromatic-L-amino-acid decarboxylase [Source:UniProtKB/Swiss-Prot;Acc:P14173]
10717941	-0.243298	10.8038	-3.7421	0.00451743	0.00451743	-2.27219	ENSRNOG00000014160	Tcp1	T-complex protein 1 subunit alpha [Source:UniProtKB/Swiss-Prot;Acc:P28480]
10808833	0.20822	7.46265	3.73619	0.00455915	0.00455915	-2.27728	ENSRNOG00000038112	NA
10701913	0.291676	9.45621	3.7336	0.0045775	0.0045775	-2.2795	ENSRNOG00000011994	Perp	p53 apoptosis effector related to PMP-22 [Source:RefSeq peptide;Acc:NP_001099735]
10840005	0.202442	7.8539	3.72989	0.00460403	0.00460403	-2.2827	NA	NA
10930226	0.261137	8.94307	3.7266	0.00462767	0.00462767	-2.28554	ENSRNOG00000036542	NA
10718591	-0.165749	9.31059	-3.72653	0.00462816	0.00462816	-2.2856	ENSRNOG00000016588	Myadm	myeloid-associated differentiation marker [Source:RefSeq peptide;Acc:NP_899161]
10935890	0.66209	10.4746	3.7253	0.00463703	0.00463703	-2.28666	ENSRNOG00000017440	Bgn	Biglycan [Source:UniProtKB/Swiss-Prot;Acc:P47853]
10930564	0.270309	11.7893	3.70789	0.00476444	0.00476444	-2.30169	ENSRNOG00000043866	NA
10752903	-0.153816	10.3781	-3.70622	0.00477688	0.00477688	-2.30314	ENSRNOG00000001592	Cct8	chaperonin containing TCP1, subunit 8 (theta)-like 1 [Source:RefSeq peptide;Acc:NP_001032883]
10769862	-0.169759	10.3324	-3.70517	0.00478468	0.00478468	-2.30405	ENSRNOG00000003706	Ufc1	Ubiquitin-fold modifier-conjugating enzyme 1 [Source:UniProtKB/Swiss-Prot;Acc:Q6BBI8]
10839872	0.349394	10.3289	3.70287	0.00480191	0.00480191	-2.30605	ENSRNOG00000034629	NA
10910338	-0.157127	11.9573	-3.70203	0.00480818	0.00480818	-2.30677	ENSRNOG00000018816	Cox5a
10862947	0.35975	4.47714	3.69257	0.00487967	0.00487967	-2.31498	ENSRNOG00000038336	NA
10736802	0.499373	6.15271	3.68936	0.00490418	0.00490418	-2.31777	NA	NA
10701607	-0.264606	7.20166	-3.68903	0.0049067	0.0049067	-2.31805	NA	NA
10804511	0.175768	9.7609	3.68707	0.00492175	0.00492175	-2.31976	ENSRNOG00000023197	Znf608
10908084	-0.186678	8.50738	-3.68175	0.00496279	0.00496279	-2.32438	ENSRNOG00000010480	LOC500947
10700957	-0.335931	6.82672	-3.6787	0.00498645	0.00498645	-2.32703	NA	NA
10806585	0.255524	8.91176	3.67251	0.00503495	0.00503495	-2.33243	ENSRNOG00000042838	Junb	Transcription factor jun-B [Source:UniProtKB/Swiss-Prot;Acc:P24898]
10701477	0.253382	6.93154	3.66536	0.00509157	0.00509157	-2.33867	NA	NA
10806413	0.229465	9.92718	3.66162	0.00512144	0.00512144	-2.34194	ENSRNOG00000039586	NA
10892937	0.2209	9.88275	3.64852	0.00522746	0.00522746	-2.3534	ENSRNOG00000031474	RGD1562153
10885293	0.363016	8.26798	3.64811	0.00523088	0.00523088	-2.35376	NA	NA
10936510	0.266084	9.5292	3.6448	0.00525801	0.00525801	-2.35666	ENSRNOG00000025811	Cfp	properdin precursor [Source:RefSeq peptide;Acc:NP_001100227]
10791478	0.328078	7.52674	3.6428	0.00527458	0.00527458	-2.35842	ENSRNOG00000011861	Aadat	Kynurenine/alpha-aminoadipate aminotransferase, mitochondrial [Source:UniProtKB/Swiss-Prot;Acc:Q64602]
10805744	0.216462	9.71099	3.64271	0.00527529	0.00527529	-2.35849	ENSRNOG00000035698	NA
10880493	-0.16916	8.44793	-3.63429	0.00534537	0.00534537	-2.36589	ENSRNOG00000016392	Znf593
10863886	-0.251618	11.0339	-3.63226	0.0053624	0.0053624	-2.36767	ENSRNOG00000031223	Tcp1
10786324	0.161062	8.61846	3.62924	0.00538781	0.00538781	-2.37032	ENSRNOG00000021966	Il17rd	interleukin-17 receptor D precursor [Source:RefSeq peptide;Acc:NP_001178866]
10701055	-0.233977	7.49209	-3.62841	0.00539489	0.00539489	-2.37106	NA	NA
10701614	0.257691	6.6089	3.62581	0.00541692	0.00541692	-2.37334	NA	NA
10775193	-0.154334	7.89048	-3.62353	0.00543635	0.00543635	-2.37535	ENSRNOG00000023389	Ephx4	epoxide hydrolase 4 [Source:RefSeq peptide;Acc:NP_001099464]
10908131	0.293378	9.96507	3.62331	0.00543819	0.00543819	-2.37554	ENSRNOG00000045346	NA
10764773	0.294281	9.07391	3.62255	0.00544466	0.00544466	-2.37621	ENSRNOG00000027024	Rgs16	regulator of G-protein signaling 16 [Source:RefSeq peptide;Acc:NP_001071057]
10878197	-0.202907	6.45011	-3.62242	0.00544578	0.00544578	-2.37633	NA	NA
10829290	-0.170592	9.64085	-3.62051	0.00546216	0.00546216	-2.37801	ENSRNOG00000001214	Pfkl	6-phosphofructokinase, liver type [Source:UniProtKB/Swiss-Prot;Acc:P30835]
10855185	0.316182	11.6397	3.61022	0.00555111	0.00555111	-2.38709	ENSRNOG00000034549	NA
10749933	-0.237651	9.93077	-3.6025	0.00561888	0.00561888	-2.39391	ENSRNOG00000029147	NA
10701403	0.296614	6.40262	3.60239	0.00561982	0.00561982	-2.39401	NA	NA
10916785	-0.157469	11.077	-3.60204	0.00562295	0.00562295	-2.39432	ENSRNOG00000011904	Trappc4	Trafficking protein particle complex subunit 4 [Source:UniProtKB/Swiss-Prot;Acc:Q69BT7]
10904601	0.319903	6.67534	3.60174	0.00562559	0.00562559	-2.39459	NA	NA
10769131	-0.312292	10.9421	-3.60142	0.00562838	0.00562838	-2.39486	ENSRNOG00000002572	Cacybp	Calcyclin-binding protein [Source:UniProtKB/Swiss-Prot;Acc:Q6AYK6]
10737445	0.157942	12.1784	3.59812	0.0056577	0.0056577	-2.39779	ENSRNOG00000036314	NA
10740379	0.191131	9.89063	3.58624	0.0057644	0.0057644	-2.40832	ENSRNOG00000033146	RGD1562153
10717389	-0.249115	7.35408	-3.58528	0.00577307	0.00577307	-2.40916	ENSRNOG00000039835	NA
10904227	0.181298	9.88131	3.58409	0.00578387	0.00578387	-2.41022	ENSRNOG00000033146	RGD1562153
10851210	-0.147389	10.9725	-3.5818	0.00580477	0.00580477	-2.41225	NA	NA
10709880	0.231581	10.4561	3.57739	0.00584518	0.00584518	-2.41617	ENSRNOG00000018262	Ampd3	AMP deaminase 3 [Source:RefSeq peptide;Acc:NP_113732]
10846259	-0.171047	9.46606	-3.57252	0.00589021	0.00589021	-2.4205	ENSRNOG00000001593	Lnp	protein lunapark [Source:RefSeq peptide;Acc:NP_001070897]
10884921	-0.163147	9.60673	-3.57205	0.00589463	0.00589463	-2.42092	ENSRNOG00000038751	LOC502894	uncharacterized protein LOC502894 [Source:RefSeq peptide;Acc:NP_001020235]
10846324	-0.144189	4.15427	-3.56665	0.005945	0.005945	-2.42573	ENSRNOG00000024457	Cyct	Cytochrome c, testis-specific [Source:UniProtKB/Swiss-Prot;Acc:P10715]
10894498	-0.158291	9.99245	-3.55918	0.00601534	0.00601534	-2.43238	ENSRNOG00000004813	LOC362855
10764139	-0.156592	9.81558	-3.55693	0.00603671	0.00603671	-2.43439	ENSRNOG00000004424	Rabif	guanine nucleotide exchange factor MSS4 [Source:RefSeq peptide;Acc:NP_001007679]
10731729	0.15175	11.3594	3.55546	0.00605079	0.00605079	-2.43571	ENSRNOG00000023385	LOC100365615
10882733	0.198954	11.4064	3.55377	0.00606691	0.00606691	-2.43721	ENSRNOG00000021318	Epas1	endothelial PAS domain-containing protein 1 [Source:RefSeq peptide;Acc:NP_075578]
10916664	-0.155157	9.23709	-3.55211	0.00608285	0.00608285	-2.4387	ENSRNOG00000007720	NA
10737422	0.324438	9.38972	3.55034	0.00609986	0.00609986	-2.44028	ENSRNOG00000002340	NA
10863740	-0.17995	9.60309	-3.54693	0.00613273	0.00613273	-2.44332	ENSRNOG00000017838	Gmcl1	germ cell-less protein isoform 1 [Source:RefSeq peptide;Acc:NP_001029103]
10700893	-0.359746	6.59655	-3.54552	0.00614638	0.00614638	-2.44458	NA	NA
10934610	-0.194333	11.581	-3.54223	0.0061784	0.0061784	-2.44753	ENSRNOG00000002467	Pgk1	Phosphoglycerate kinase 1 [Source:UniProtKB/Swiss-Prot;Acc:P16617]
10745497	-0.141204	9.6364	-3.54109	0.00618948	0.00618948	-2.44855	ENSRNOG00000000237	RGD1310429	uncharacterized protein LOC303764 [Source:RefSeq peptide;Acc:NP_001132978]
10775752	-0.199117	5.0315	-3.53739	0.00622581	0.00622581	-2.45186	ENSRNOG00000024690	RGD1561226	uncharacterized protein LOC501899 [Source:RefSeq peptide;Acc:NP_001102799]
10700232	-0.234625	7.41707	-3.53383	0.00626088	0.00626088	-2.45505	NA	NA
10863608	0.282396	7.37826	3.53136	0.00628537	0.00628537	-2.45727	ENSRNOG00000015076	Cyp26b1	Cytochrome P450 26B1 [Source:UniProtKB/Swiss-Prot;Acc:G3V7X8]
10908123	-0.21733	5.54671	-3.52667	0.00633216	0.00633216	-2.46148	ENSRNOG00000031522	LOC689840
10794734	0.538544	7.08176	3.52312	0.00636777	0.00636777	-2.46466	ENSRNOG00000015957	F13a1	coagulation factor XIII A chain [Source:RefSeq peptide;Acc:NP_067730]
10932269	0.338333	6.41945	3.52276	0.00637142	0.00637142	-2.46499	ENSRNOG00000034731	NA
10754592	0.282069	9.75082	3.52199	0.00637918	0.00637918	-2.46568	ENSRNOG00000001793	NA
10729632	-0.136486	9.83438	-3.52078	0.00639139	0.00639139	-2.46677	ENSRNOG00000026931	Ranbp6	ran-binding protein 6 [Source:RefSeq peptide;Acc:NP_001101054]
10725277	-0.193546	4.29475	-3.52063	0.0063929	0.0063929	-2.4669	ENSRNOG00000044810	NA
10700543	-0.313769	7.95245	-3.51837	0.00641575	0.00641575	-2.46893	NA	NA
10865999	-0.212151	4.91854	-3.51597	0.00644021	0.00644021	-2.47109	ENSRNOG00000026361	RGD1564770	C-type lectin domain family 2 member M [Source:RefSeq peptide;Acc:NP_001181914]
10764661	0.369434	7.70169	3.50456	0.0065575	0.0065575	-2.48136	ENSRNOG00000002403	Fam129a	Protein Niban [Source:UniProtKB/Swiss-Prot;Acc:Q9ESN0]
10802007	0.191085	10.0904	3.49913	0.00661412	0.00661412	-2.48626	ENSRNOG00000018774	Rps14	40S ribosomal protein S14 [Source:RefSeq peptide;Acc:NP_073163]
10805571	-0.211363	10.2288	-3.49874	0.00661825	0.00661825	-2.48662	ENSRNOG00000015142	RGD1307279
10889148	-0.238886	9.17233	-3.49709	0.00663555	0.00663555	-2.4881	ENSRNOG00000004950	LOC100363283
10737636	-0.160789	11.1817	-3.49327	0.00667581	0.00667581	-2.49155	ENSRNOG00000004510	Slc35b1	Solute carrier family 35 member B1 [Source:UniProtKB/Swiss-Prot;Acc:Q6V7K3]
10830696	-0.260741	9.69526	-3.49097	0.00670021	0.00670021	-2.49363	ENSRNOG00000004950	LOC100363283
10742919	-0.200198	6.28637	-3.49072	0.00670287	0.00670287	-2.49386	ENSRNOG00000026714	Olr1414	olfactory receptor Olr1414 [Source:RefSeq peptide;Acc:NP_001000782]
10723383	0.740054	8.44252	3.48697	0.00674281	0.00674281	-2.49725	ENSRNOG00000012442	RGD1305254	Protein RGD1305254 [Source:UniProtKB/TrEMBL;Acc:D3ZWI0]
10766835	0.210982	10.2612	3.48477	0.00676638	0.00676638	-2.49924	ENSRNOG00000007324	Plxna2	plexin-A2 [Source:RefSeq peptide;Acc:NP_001099458]
10835257	0.381324	7.85266	3.48026	0.00681491	0.00681491	-2.50332	ENSRNOG00000006299	Prrx2	paired mesoderm homeobox protein 2 [Source:RefSeq peptide;Acc:NP_001099209]
10918209	-0.191846	10.9662	-3.47569	0.00686447	0.00686447	-2.50746	ENSRNOG00000010176	Map2k1	Dual specificity mitogen-activated protein kinase kinase 1 [Source:UniProtKB/Swiss-Prot;Acc:Q01986]
10890687	0.407421	7.01255	3.47475	0.0068748	0.0068748	-2.50832	ENSRNOG00000029835	RGD1562381	Protein RGD1562381 [Source:UniProtKB/TrEMBL;Acc:D3ZM01]
10927809	-0.156589	8.68907	-3.47138	0.00691157	0.00691157	-2.51137	ENSRNOG00000028557	Hibch	3-hydroxyisobutyryl-CoA hydrolase, mitochondrial [Source:UniProtKB/Swiss-Prot;Acc:Q5XIE6]
10879734	0.175873	7.44331	3.47052	0.00692108	0.00692108	-2.51215	ENSRNOG00000024566	RGD1305090
10724387	-0.159929	4.65416	-3.46705	0.00695925	0.00695925	-2.5153	NA	NA
10700594	-0.219637	9.27314	-3.46614	0.00696934	0.00696934	-2.51613	ENSRNOG00000029415	RGD1565784	uncharacterized protein LOC497874 [Source:RefSeq peptide;Acc:NP_001102498]
10899577	0.187119	7.36419	3.46428	0.00698999	0.00698999	-2.51782	ENSRNOG00000036851	NA
10939086	-0.291387	4.68011	-3.45967	0.00704126	0.00704126	-2.522	ENSRNOG00000029856	RGD1563579	Protein RGD1563579 [Source:UniProtKB/TrEMBL;Acc:D4A888]
10932584	-0.213637	9.70896	-3.45775	0.00706284	0.00706284	-2.52376	ENSRNOG00000002862	Clcn5	H(+)/Cl(-) exchange transporter 5 [Source:UniProtKB/Swiss-Prot;Acc:P51796]
10914940	-0.202644	8.08722	-3.45716	0.0070694	0.0070694	-2.52429	ENSRNOG00000024726	Kdm4d	Lysine-specific demethylase 4D [Source:UniProtKB/Swiss-Prot;Acc:A1A5Q5]
10893309	-0.166806	4.59117	-3.45487	0.00709515	0.00709515	-2.52637	ENSRNOG00000032262	Olr901	olfactory receptor Olr901 [Source:RefSeq peptide;Acc:NP_001000057]
10701438	-0.236068	6.56056	-3.45413	0.00710357	0.00710357	-2.52705	NA	NA
10910376	-0.182246	5.24592	-3.45273	0.00711932	0.00711932	-2.52832	ENSRNOG00000019500	Cyp1a1	Cytochrome P450 1A1 Cytochrome P450MT2A Cytochrome P450MT2B [Source:UniProtKB/Swiss-Prot;Acc:P00185]
10702714	0.154425	5.77546	3.4516	0.00713212	0.00713212	-2.52935	ENSRNOG00000035133	NA
10915105	0.154425	5.77546	3.4516	0.00713212	0.00713212	-2.52935	ENSRNOG00000035133	NA
10922964	0.488993	8.6774	3.45076	0.00714171	0.00714171	-2.53012	ENSRNOG00000023576	RGD1305645	Augurin [Source:UniProtKB/Swiss-Prot;Acc:D4A540]
10827796	0.278559	6.67373	3.45072	0.00714213	0.00714213	-2.53015	ENSRNOG00000000795	RT1-N3	RT1 class Ib, locus N3 [Source:RefSeq peptide;Acc:NP_001008855]
10783353	0.183277	9.90557	3.44769	0.00717664	0.00717664	-2.53291	ENSRNOG00000033146	LOC100362339	Uncharacterized protein [Source:UniProtKB/TrEMBL;Acc:D4A6G6]
10924874	-0.216431	7.71415	-3.43862	0.00728085	0.00728085	-2.54118	ENSRNOG00000017557	LOC100362216	RIKEN cDNA 2810459M11 gene [Source:MGI Symbol;Acc:MGI:1920042]
10709538	-0.199214	4.42918	-3.43846	0.00728273	0.00728273	-2.54133	ENSRNOG00000033218	Olr186	olfactory receptor Olr186 [Source:RefSeq peptide;Acc:NP_001001031]
10807793	-0.222069	8.88007	-3.4375	0.00729379	0.00729379	-2.5422	NA	NA
10839870	-0.479017	5.76086	-3.43572	0.00731449	0.00731449	-2.54383	ENSRNOG00000034629	NA
10830820	-0.507752	5.50286	-3.43391	0.00733565	0.00733565	-2.54549	ENSRNOG00000031204	Olr1718	olfactory receptor 1718 [Source:RefSeq peptide;Acc:NP_999625]
10739302	0.198272	8.54842	3.42813	0.00740338	0.00740338	-2.55077	ENSRNOG00000003612	Axin2	Axin-2 [Source:UniProtKB/Swiss-Prot;Acc:O70240]
10938826	0.546815	6.6318	3.42799	0.00740506	0.00740506	-2.5509	ENSRNOG00000035546	Mir421	rno-mir-421 [Source:miRBase;Acc:MI0001423]
10905324	0.156486	10.5567	3.42647	0.00742304	0.00742304	-2.55229	ENSRNOG00000007934	Elfn2
10890150	-0.201642	9.0123	-3.42233	0.00747214	0.00747214	-2.55608	ENSRNOG00000004103	Trappc6b	trafficking protein particle complex subunit 6B [Source:RefSeq peptide;Acc:NP_001100203]
10787935	-0.129417	10.1921	-3.42147	0.00748237	0.00748237	-2.55687	ENSRNOG00000010682	Clcn3	H(+)/Cl(-) exchange transporter 3 [Source:UniProtKB/Swiss-Prot;Acc:P51792]
10927281	0.182678	10.2348	3.42111	0.00748657	0.00748657	-2.55719	ENSRNOG00000018774	Rps14
10801343	0.1797	6.80808	3.42008	0.00749886	0.00749886	-2.55813	ENSRNOG00000018780	Sh3rf2	Putative E3 ubiquitin-protein ligase SH3RF2 [Source:UniProtKB/Swiss-Prot;Acc:Q498M5]
10909903	-0.142161	10.5978	-3.41865	0.00751596	0.00751596	-2.55944	ENSRNOG00000010877	Alg9	alpha-1,2-mannosyltransferase ALG9 [Source:RefSeq peptide;Acc:NP_001102470]
10832487	-0.188159	7.65057	-3.41565	0.00755199	0.00755199	-2.56219	ENSRNOG00000028243	NA
10750795	-0.230768	8.60385	-3.41542	0.00755482	0.00755482	-2.56241	ENSRNOG00000039567	Rg9mtd1
10936753	-0.16157	9.78033	-3.41332	0.00758009	0.00758009	-2.56433	ENSRNOG00000023383	NA
10837530	-0.182237	6.1395	-3.41325	0.00758095	0.00758095	-2.5644	ENSRNOG00000021920	Pramel6	preferentially expressed antigen in melanoma-like 6 [Source:RefSeq peptide;Acc:NP_001102812]
10814270	-0.160783	11.2083	-3.41174	0.00759921	0.00759921	-2.56578	ENSRNOG00000010482	Impa1	inositol monophosphatase 1 [Source:RefSeq peptide;Acc:NP_114446]
10937932	0.20205	7.24542	3.41091	0.00760929	0.00760929	-2.56654	ENSRNOG00000025290	RGD1560603
10935390	-0.754273	8.3867	-3.40968	0.00762417	0.00762417	-2.56767	ENSRNOG00000007552	RGD1565967
10874981	0.341134	8.75994	3.40946	0.00762691	0.00762691	-2.56788	ENSRNOG00000009037	Sulf1	extracellular sulfatase Sulf-1 precursor [Source:RefSeq peptide;Acc:NP_599205]
10895598	-0.294299	6.07603	-3.40204	0.00771765	0.00771765	-2.57469	ENSRNOG00000007273	NA
10929063	-0.132622	9.31006	-3.39879	0.00775774	0.00775774	-2.57767	ENSRNOG00000018697	Abcb6	ATP-binding cassette sub-family B member 6, mitochondrial [Source:UniProtKB/Swiss-Prot;Acc:O70595]
10758802	-0.199923	8.0921	-3.39666	0.00778415	0.00778415	-2.57963	ENSRNOG00000037720	RGD1306772	RBPJ-interacting and tubulin-associated protein [Source:UniProtKB/Swiss-Prot;Acc:Q2KJ10]
10790674	-0.171462	10.7085	-3.39598	0.00779257	0.00779257	-2.58026	ENSRNOG00000014454	Ap1m1	AP-1 complex subunit mu-1 [Source:UniProtKB/Swiss-Prot;Acc:Q32Q06]
10700365	-0.183969	10.1916	-3.39447	0.00781139	0.00781139	-2.58165	ENSRNOG00000010067	Lypla2	Acyl-protein thioesterase 2 [Source:UniProtKB/Swiss-Prot;Acc:Q9QYL8]
10819726	0.19034	8.65742	3.39356	0.00782275	0.00782275	-2.58249	ENSRNOG00000015573	Ctbs	Di-N-acetylchitobiase [Source:UniProtKB/Swiss-Prot;Acc:Q01460]
10883357	0.138595	9.47832	3.39294	0.00783047	0.00783047	-2.58306	ENSRNOG00000026649	Dnmt3a	DNA (cytosine-5)-methyltransferase 3A [Source:UniProtKB/Swiss-Prot;Acc:Q1LZ53]
10863277	0.191975	8.9165	3.39237	0.00783763	0.00783763	-2.58358	ENSRNOG00000014753	LOC100361823
10871997	0.185057	10.0732	3.39225	0.00783905	0.00783905	-2.58369	ENSRNOG00000018774	Rps14
10795984	0.185072	7.95695	3.39117	0.00785264	0.00785264	-2.58469	ENSRNOG00000030685	NA
10928154	-0.176094	10.6979	-3.38888	0.00788129	0.00788129	-2.58679	ENSRNOG00000007985	Hspd1	60 kDa heat shock protein, mitochondrial [Source:UniProtKB/Swiss-Prot;Acc:P63039]
10785935	-0.164825	11.3066	-3.38266	0.00796001	0.00796001	-2.59253	ENSRNOG00000011511	Stk24	serine/threonine-protein kinase 24 [Source:RefSeq peptide;Acc:NP_001120966]
10782956	-0.246444	6.76784	-3.38221	0.00796574	0.00796574	-2.59294	ENSRNOG00000010721	Dlgap5	disks large-associated protein 5 [Source:RefSeq peptide;Acc:NP_001129274]
10900533	0.189755	11.7945	3.37774	0.00802271	0.00802271	-2.59706	ENSRNOG00000024603	LOC100360484
10776064	-0.170487	7.98759	-3.37747	0.00802627	0.00802627	-2.59732	ENSRNOG00000003599	Utp3	Something about silencing protein 10 [Source:UniProtKB/Swiss-Prot;Acc:Q6AXX4]
10776811	-0.142861	8.97595	-3.37491	0.00805915	0.00805915	-2.59968	ENSRNOG00000002759	Lias	Lipoyl synthase, mitochondrial [Source:UniProtKB/Swiss-Prot;Acc:Q5XIH4]
10831105	0.356814	8.24852	3.37448	0.00806465	0.00806465	-2.60007	ENSRNOG00000021604	RT1-CE1	RT1 class I, locus CE2 precursor [Source:RefSeq peptide;Acc:NP_001008840]
10732939	0.311408	10.0872	3.37112	0.00810808	0.00810808	-2.60318	ENSRNOG00000038963	NA
10896768	0.165406	5.51825	3.37103	0.00810923	0.00810923	-2.60326	NA	NA
10700225	0.327517	5.40002	3.36938	0.0081307	0.0081307	-2.60479	NA	NA
10722005	-0.215376	8.7589	-3.36823	0.00814554	0.00814554	-2.60585	ENSRNOG00000021128	Kcnj11	ATP-sensitive inward rectifier potassium channel 11 [Source:UniProtKB/Swiss-Prot;Acc:P70673]
10863153	-0.133474	10.601	-3.36572	0.00817838	0.00817838	-2.60817	ENSRNOG00000008546	Mrpl35	39S ribosomal protein L35, mitochondrial [Source:RefSeq peptide;Acc:NP_001100066]
10810867	0.272734	9.15139	3.3642	0.00819818	0.00819818	-2.60957	ENSRNOG00000012772	Nqo1	NAD(P)H dehydrogenase [quinone] 1 [Source:UniProtKB/Swiss-Prot;Acc:P05982]
10742835	0.431917	7.1008	3.35917	0.00826442	0.00826442	-2.61423	ENSRNOG00000014081	Nmur2	Neuromedin-U receptor 2 [Source:UniProtKB/Swiss-Prot;Acc:Q9ESQ4]
10825881	0.232132	5.40466	3.35847	0.00827374	0.00827374	-2.61488	NA	NA
10799229	-0.174365	4.87321	-3.35791	0.00828116	0.00828116	-2.6154	ENSRNOG00000033610	Idi2l
10855075	0.189188	6.13267	3.35575	0.00830981	0.00830981	-2.6174	ENSRNOG00000026817	Tas2r143	Taste receptor type 2 member 143 [Source:UniProtKB/Swiss-Prot;Acc:Q67ES3]
10933557	0.165831	6.98886	3.35423	0.00833	0.00833	-2.61881	NA	NA
10700666	-0.595491	7.46294	-3.35353	0.00833937	0.00833937	-2.61946	NA	NA
10801506	-0.224884	8.6357	-3.35015	0.0083845	0.0083845	-2.62259	ENSRNOG00000039241	Ythdc2
10702913	0.388951	7.65072	3.34878	0.00840294	0.00840294	-2.62386	ENSRNOG00000030210	Fndc1	Fibronectin type III domain-containing protein 1 [Source:UniProtKB/Swiss-Prot;Acc:Q2Q0I9]
10855909	-0.163792	4.49963	-3.34824	0.00841025	0.00841025	-2.62437	ENSRNOG00000038448	NA
10882340	-0.139288	9.15075	-3.3432	0.00847833	0.00847833	-2.62904	ENSRNOG00000020302	Klhl17	Kelch-like protein 17 [Source:UniProtKB/Swiss-Prot;Acc:Q8K430]
10779485	-0.184283	10.1704	-3.33997	0.00852224	0.00852224	-2.63204	ENSRNOG00000007895	Pdhb	Pyruvate dehydrogenase E1 component subunit beta, mitochondrial [Source:UniProtKB/Swiss-Prot;Acc:P49432]
10722918	-0.291829	10.2812	-3.33894	0.00853632	0.00853632	-2.633	ENSRNOG00000016897	Rlbp1	retinaldehyde-binding protein 1 [Source:RefSeq peptide;Acc:NP_001099744]
10770208	-0.148582	10.3454	-3.33885	0.00853751	0.00853751	-2.63308	ENSRNOG00000004481	Adss	adenylosuccinate synthetase isozyme 2 [Source:RefSeq peptide;Acc:NP_001099445]
10824689	0.212884	12.154	3.33493	0.00859133	0.00859133	-2.63673	ENSRNOG00000012410	S100a1	Protein S100-A1 [Source:UniProtKB/Swiss-Prot;Acc:P35467]
10708986	-0.20576	6.19256	-3.33214	0.0086298	0.0086298	-2.63932	ENSRNOG00000026503	NA
10850056	0.178313	8.10042	3.32782	0.00868979	0.00868979	-2.64335	ENSRNOG00000021247	NA
10772169	0.219389	12.292	3.32471	0.0087332	0.0087332	-2.64624	ENSRNOG00000002050	Igfbp7	insulin-like growth factor-binding protein 7 precursor [Source:RefSeq peptide;Acc:NP_001013066]
10828340	0.341837	6.20918	3.32427	0.00873938	0.00873938	-2.64666	NA	NA
10885145	-0.126672	11.7316	-3.32391	0.00874437	0.00874437	-2.64699	ENSRNOG00000004751	Jkamp	JNK1/MAPK8-associated membrane protein [Source:RefSeq peptide;Acc:NP_001100208]
10899023	0.160848	9.54542	3.3178	0.00883044	0.00883044	-2.65268	ENSRNOG00000012489	Cacnb3	Voltage-dependent L-type calcium channel subunit beta-3 [Source:UniProtKB/Swiss-Prot;Acc:P54287]
10818649	-0.200782	10.074	-3.31506	0.0088693	0.0088693	-2.65524	ENSRNOG00000016878	Lppr5	lipid phosphate phosphatase-related protein type 5 [Source:RefSeq peptide;Acc:NP_001101190]
10841425	0.196201	7.76325	3.3138	0.00888734	0.00888734	-2.65642	NA	NA
10803001	0.154977	7.76016	3.31378	0.00888754	0.00888754	-2.65643	NA	NA
10701009	-0.446622	9.71866	-3.31238	0.00890752	0.00890752	-2.65774	NA	NA
10774015	0.542703	10.2182	3.31161	0.00891849	0.00891849	-2.65846	ENSRNOG00000013720	Aebp1	Adipocyte enhancer-binding protein 1 [Source:UniProtKB/Swiss-Prot;Acc:A2RUV9]
10798467	0.230755	10.5382	3.30852	0.00896291	0.00896291	-2.66135	ENSRNOG00000034927	NA
10853396	0.249527	5.66344	3.30538	0.00900813	0.00900813	-2.66428	ENSRNOG00000000017	Steap1	metalloreductase STEAP1 [Source:RefSeq peptide;Acc:NP_001100099]
10700507	0.395996	4.65509	3.30479	0.00901672	0.00901672	-2.66484	NA	NA
10812118	-0.140021	7.46649	-3.30477	0.00901691	0.00901691	-2.66485	NA	NA
10826691	-0.15144	11.2017	-3.30379	0.00903122	0.00903122	-2.66577	ENSRNOG00000024492	NA
10901306	0.189975	9.81599	3.3029	0.00904402	0.00904402	-2.6666	ENSRNOG00000007360	NA
10913744	-0.19085	6.08328	-3.3028	0.00904553	0.00904553	-2.6667	NA	NA
10700745	-0.324336	7.08697	-3.30079	0.00907474	0.00907474	-2.66858	NA	NA
10859436	-0.152347	6.27254	-3.29947	0.00909394	0.00909394	-2.66981	ENSRNOG00000036997	NA
10868302	0.241928	10.9104	3.29728	0.00912608	0.00912608	-2.67186	NA	NA
10703137	0.157018	8.53305	3.29552	0.00915182	0.00915182	-2.67351	ENSRNOG00000012974	NA
10907324	0.308478	8.79475	3.29378	0.00917749	0.00917749	-2.67514	ENSRNOG00000033059	LOC100361647
10919034	-0.217627	10.1562	-3.29311	0.00918735	0.00918735	-2.67577	ENSRNOG00000009773	NA
10894606	-0.196964	10.2131	-3.29258	0.00919519	0.00919519	-2.67626	ENSRNOG00000008713	NA
10934623	0.567339	6.78535	3.29183	0.00920626	0.00920626	-2.67697	ENSRNOG00000029090	LOC100359656	predicted gene 5127 [Source:MGI Symbol;Acc:MGI:3648285]
10769752	-0.182386	9.69956	-3.2903	0.0092289	0.0092289	-2.6784	ENSRNOG00000003100	Dusp12	Dual specificity protein phosphatase 12 [Source:UniProtKB/Swiss-Prot;Acc:Q9JIM4]
10791401	-0.264802	8.72117	-3.29001	0.00923315	0.00923315	-2.67867	ENSRNOG00000024411	Cbr4	Coiled-coil domain-containing protein 82 [Source:UniProtKB/Swiss-Prot;Acc:Q66H73]
10804346	0.371904	6.85761	3.28995	0.00923403	0.00923403	-2.67872	ENSRNOG00000030301	LOC100359715	Protein LOC100359715 [Source:UniProtKB/TrEMBL;Acc:F1LY74]
10791507	0.230544	9.46194	3.27906	0.00939711	0.00939711	-2.68895	ENSRNOG00000013425	NA
10815500	-0.161179	7.88804	-3.27778	0.00941648	0.00941648	-2.69015	ENSRNOG00000025908	Eif3i
10831267	-0.164269	9.44592	-3.27649	0.00943597	0.00943597	-2.69136	ENSRNOG00000000867	Vars	Valine--tRNA ligase [Source:UniProtKB/Swiss-Prot;Acc:Q04462]
10888931	0.189666	9.89272	3.27592	0.00944455	0.00944455	-2.69189	ENSRNOG00000025689	Abhd1	Abhydrolase domain-containing protein 1 [Source:UniProtKB/Swiss-Prot;Acc:Q5RK23]
10930873	0.148363	8.06045	3.27227	0.00950017	0.00950017	-2.69532	NA	NA
10876018	0.206812	6.00388	3.27141	0.00951339	0.00951339	-2.69613	ENSRNOG00000031570	Sec61gl
10829357	0.227758	8.42486	3.2711	0.00951816	0.00951816	-2.69643	ENSRNOG00000035834	NA
10714694	-0.197111	8.05386	-3.27055	0.00952646	0.00952646	-2.69694	ENSRNOG00000016112	Cd274	programmed cell death 1 ligand 1 precursor [Source:RefSeq peptide;Acc:NP_001178883]
10700817	0.18588	4.50198	3.27026	0.00953097	0.00953097	-2.69721	NA	NA
10745347	-0.156045	8.69461	-3.2677	0.0095703	0.0095703	-2.69962	ENSRNOG00000014209	Utp6
10804319	0.146557	8.35216	3.2676	0.00957178	0.00957178	-2.69971	ENSRNOG00000011271	Mcc	mutated in colorectal cancers [Source:RefSeq peptide;Acc:NP_001164005]
10772982	0.162026	10.9778	3.26645	0.00958953	0.00958953	-2.7008	ENSRNOG00000029988	LOC100361079
10772984	0.162026	10.9778	3.26645	0.00958953	0.00958953	-2.7008	ENSRNOG00000029988	LOC100361079
10939188	-0.22399	9.12392	-3.26301	0.00964278	0.00964278	-2.70404	ENSRNOG00000029087	LOC100360832
10700930	0.201783	11.1489	3.26281	0.00964588	0.00964588	-2.70423	NA	NA
10836019	-0.167793	4.5679	-3.26199	0.00965862	0.00965862	-2.705	ENSRNOG00000029993	Kynu	Kynureninase [Source:UniProtKB/Swiss-Prot;Acc:P70712]
10730322	0.168328	7.54207	3.26057	0.00968075	0.00968075	-2.70634	ENSRNOG00000029501	Dhdpsl
10892835	-0.218296	10.7994	-3.25858	0.00971168	0.00971168	-2.70821	ENSRNOG00000006569	Itgb8	integrin beta-8 [Source:RefSeq peptide;Acc:NP_001102196]
10810322	-0.264107	5.41656	-3.25423	0.00977994	0.00977994	-2.71231	ENSRNOG00000003695	RGD1310572	Glycosyltransferase 54 domain-containing protein [Source:UniProtKB/Swiss-Prot;Acc:Q4V8F8]
10900572	0.154921	8.44255	3.25058	0.00983762	0.00983762	-2.71575	ENSRNOG00000016203	Efna2	ephrin A2 precursor [Source:RefSeq peptide;Acc:NP_001162141]
10700784	-0.215261	6.05073	-3.25035	0.00984125	0.00984125	-2.71597	NA	NA
10701241	0.396164	4.69961	3.24664	0.00990027	0.00990027	-2.71947	NA	NA
10939465	-0.229901	9.24494	-3.24626	0.0099063	0.0099063	-2.71983	ENSRNOG00000004950	LOC100363283
10904578	0.4265	5.41639	3.24499	0.00992656	0.00992656	-2.72103	ENSRNOG00000023397	Ly6c	Ly6-C antigen precursor [Source:RefSeq peptide;Acc:NP_064488]
10840895	0.2112	7.86838	3.24338	0.00995227	0.00995227	-2.72255	ENSRNOG00000007827	Cox4i2	Cytochrome c oxidase subunit 4 isoform 2, mitochondrial [Source:UniProtKB/Swiss-Prot;Acc:Q91Y94]
10710846	0.161159	11.7903	3.24246	0.00996711	0.00996711	-2.72342	ENSRNOG00000029988	LOC100361079

## Sheet: DRG
Transcripts dysregulated at day 14 after SNT in ipsilateral DRG: HDACi vs. vehicle at p < 0.01
ID	logFC	unlogged FC	AveExpr	t	P.Value	adj.P.Val	B	ensembl_gene_id	rgd_symbol	Description
10930616	0.808853	1.75182	7.74896	8.25573	1.78842e-05	1.78842e-05	-0.316974	NA	NA
10700550	0.438515	1.35521	5.70915	7.27823	4.83141e-05	4.83141e-05	-0.578202	NA	NA
10700161	-1.17182	0.443863	9.98591	-6.67185	9.4195e-05	9.4195e-05	-0.778581	NA	NA
10700808	0.640108	1.55845	4.32065	6.65074	9.64839e-05	9.64839e-05	-0.786178	NA	NA
10866582	-0.252046	0.839705	4.81823	-6.30982	0.000143252	0.000143252	-0.915248	ENSRNOG00000008130	Rergl	ras-related and estrogen-regulated growth inhibitor-like protein [Source:RefSeq peptide;Acc:NP_001178908]
10856228	-0.300693	0.811862	4.17638	-5.68858	0.000305764	0.000305764	-1.18454	ENSRNOG00000036115	NA
10911849	-0.262339	0.833735	6.75457	-5.57002	0.000355437	0.000355437	-1.24148	ENSRNOG00000035095	NA
10725344	-0.23149	0.851755	7.24916	-5.04963	0.000704373	0.000704373	-1.51489	ENSRNOG00000031587	NA
10700074	-0.509642	0.702397	4.96772	-4.94493	0.000812055	0.000812055	-1.57481	NA	NA
10788858	1.60488	3.04171	10.4938	4.79931	0.000992361	0.000992361	-1.66106	ENSRNOG00000038375	NA
10720829	0.389617	1.31005	10.2677	4.754	0.0010569	0.0010569	-1.6886	ENSRNOG00000021029	Hamp	Hepcidin [Source:UniProtKB/Swiss-Prot;Acc:Q99MH3]
10828107	-0.395851	0.760041	7.47397	-4.66957	0.00118954	0.00118954	-1.74082	ENSRNOG00000000844	Ly6g6d	Lymphocyte antigen 6 complex locus protein G6d [Source:UniProtKB/Swiss-Prot;Acc:Q6MG58]
10752063	0.245171	1.18523	9.46073	4.62729	0.00126258	0.00126258	-1.76741	ENSRNOG00000025946	Igf2bp2	insulin-like growth factor 2 mRNA-binding protein 2 isoform 2 [Source:RefSeq peptide;Acc:NP_001257528]
10701411	-0.329961	0.795558	8.93492	-4.60368	0.00130546	0.00130546	-1.7824	NA	NA
10902363	-0.239254	0.847184	9.52082	-4.58888	0.00133311	0.00133311	-1.79183	ENSRNOG00000003880	Tph2	Tryptophan 5-hydroxylase 2 [Source:UniProtKB/Swiss-Prot;Acc:Q8CGU9]
10700243	-0.33063	0.795189	3.69547	-4.55002	0.0014088	0.0014088	-1.8168	NA	NA
10861149	0.21291	1.15902	6.3464	4.4985	0.00151632	0.00151632	-1.85029	ENSRNOG00000030995	NA
10748280	-0.464854	0.724545	7.5347	-4.46639	0.00158776	0.00158776	-1.8714	ENSRNOG00000012134	Scn4a	sodium channel protein type 4 subunit alpha [Source:RefSeq peptide;Acc:NP_037310]
10940519	-0.371752	0.772844	8.357	-4.4096	0.00172307	0.00172307	-1.90916	NA	NA
10845890	-0.29931	0.812641	9.93548	-4.35139	0.00187464	0.00187464	-1.94846	ENSRNOG00000006639	Scn9a	Sodium channel protein type 9 subunit alpha [Source:UniProtKB/Swiss-Prot;Acc:O08562]
10700612	-0.402871	0.756352	7.79646	-4.33961	0.00190702	0.00190702	-1.95648	ENSRNOG00000043569	NA
10835257	0.285528	1.21886	7.88434	4.33882	0.0019092	0.0019092	-1.95702	ENSRNOG00000006299	Prrx2	paired mesoderm homeobox protein 2 [Source:RefSeq peptide;Acc:NP_001099209]
10894232	0.232906	1.1752	6.37411	4.33619	0.00191652	0.00191652	-1.95881	NA	NA
10700540	0.51905	1.43301	4.47858	4.29501	0.00203508	0.00203508	-1.98707	NA	NA
10930610	1.35984	2.56656	4.84736	4.26801	0.00211707	0.00211707	-2.00577	ENSRNOG00000033932	NA
10700494	0.361462	1.28473	7.1805	4.253	0.00216415	0.00216415	-2.01622	NA	NA
10937233	-0.218276	0.859592	7.7004	-4.24616	0.00218599	0.00218599	-2.02099	ENSRNOG00000039305	NA
10870979	-0.334247	0.793198	7.37122	-4.2436	0.00219423	0.00219423	-2.02278	NA	NA
10820362	-0.20658	0.866589	8.30092	-4.20875	0.0023096	0.0023096	-2.04725	ENSRNOG00000013673	Msh3	DNA mismatch repair protein Msh3 [Source:RefSeq peptide;Acc:NP_001178886]
10765186	0.315229	1.24421	7.71121	4.20414	0.00232536	0.00232536	-2.05051	ENSRNOG00000002776	Sell	L-selectin precursor [Source:RefSeq peptide;Acc:NP_062050]
10878416	-0.248914	0.84153	9.37694	-4.18398	0.00239553	0.00239553	-2.06478	ENSRNOG00000007706	Prkaa2	5'-AMP-activated protein kinase catalytic subunit alpha-2 [Source:RefSeq peptide;Acc:NP_076481]
10872473	-0.339461	0.790337	8.22286	-4.16383	0.00246797	0.00246797	-2.07912	ENSRNOG00000012879	Fabp3	Fatty acid-binding protein, heart [Source:UniProtKB/Swiss-Prot;Acc:P07483]
10822305	-0.184106	0.880194	8.95042	-4.1248	0.00261495	0.00261495	-2.10709	ENSRNOG00000011400	Ralyl	RNA-binding Raly-like protein [Source:RefSeq peptide;Acc:NP_001020149]
10917231	-0.253159	0.839057	4.62992	-4.11793	0.00264178	0.00264178	-2.11204	ENSRNOG00000038746	Tex12	testis-expressed sequence 12 protein [Source:RefSeq peptide;Acc:NP_001178035]
10717941	-0.190656	0.876207	11.199	-4.11762	0.00264299	0.00264299	-2.11227	ENSRNOG00000014160	Tcp1	T-complex protein 1 subunit alpha [Source:UniProtKB/Swiss-Prot;Acc:P28480]
10700754	-0.354001	0.782411	6.78969	-4.06549	0.00285642	0.00285642	-2.15012	NA	NA
10700715	-0.227408	0.854168	6.25558	-4.05623	0.00289619	0.00289619	-2.1569	NA	NA
10775038	-0.205339	0.867335	8.48477	-4.01215	0.00309385	0.00309385	-2.18936	ENSRNOG00000000065	Pde6b	rod cGMP-specific 3',5'-cyclic phosphodiesterase subunit beta [Source:RefSeq peptide;Acc:NP_001099494]
10819749	-0.185344	0.879439	10.2853	-4.00124	0.00314497	0.00314497	-2.19745	ENSRNOG00000031997	NA
10939783	-0.249196	0.841365	5.41124	-3.98922	0.00320228	0.00320228	-2.20639	ENSRNOG00000035592	Mir17-2	rno-mir-17-2 [Source:miRBase;Acc:MI0006131]
10703445	-0.30389	0.810065	5.24229	-3.97231	0.00328482	0.00328482	-2.219	ENSRNOG00000042605	NA
10750636	-0.212179	0.863233	4.26641	-3.9665	0.0033137	0.0033137	-2.22335	ENSRNOG00000039695	Olr1548	olfactory receptor Olr1548 [Source:RefSeq peptide;Acc:NP_001001108]
10901607	0.261	1.19831	6.18512	3.96416	0.00332545	0.00332545	-2.22511	ENSRNOG00000005720	NA
10778991	-0.248531	0.841753	6.31193	-3.95288	0.00338249	0.00338249	-2.23357	ENSRNOG00000006051	NA
10788028	-0.25522	0.837859	4.88481	-3.94484	0.0034238	0.0034238	-2.23961	ENSRNOG00000033295	NA
10830810	0.192465	1.14271	7.19812	3.93253	0.00348806	0.00348806	-2.24889	ENSRNOG00000000741	NA
10804819	0.258491	1.19623	5.75544	3.93238	0.00348885	0.00348885	-2.249	ENSRNOG00000034935	NA
10701604	-0.444505	0.734836	4.08924	-3.92267	0.00354045	0.00354045	-2.25634	NA	NA
10827991	-0.301346	0.811495	7.99863	-3.90215	0.0036522	0.0036522	-2.2719	NA	NA
10701573	0.519067	1.43303	6.33896	3.86384	0.00387097	0.00387097	-2.30116	NA	NA
10752993	0.202281	1.15052	7.61052	3.84964	0.00395552	0.00395552	-2.31207	ENSRNOG00000002092	Hunk	hormonally up-regulated neu tumor-associated kinase [Source:RefSeq peptide;Acc:NP_001178591]
10700932	-0.250758	0.840455	8.97717	-3.83573	0.00404027	0.00404027	-2.32279	NA	NA
10859178	0.22106	1.16559	6.69524	3.82787	0.00408903	0.00408903	-2.32887	ENSRNOG00000024508	LOC690326	uncharacterized protein LOC690326 precursor [Source:RefSeq peptide;Acc:NP_001103048]
10701360	0.294701	1.22663	8.46773	3.81726	0.00415577	0.00415577	-2.33709	NA	NA
10938291	-0.21495	0.861576	7.14006	-3.8169	0.00415807	0.00415807	-2.33737	ENSRNOG00000029663	Il1rapl1	interleukin-1 receptor accessory protein-like 1 precursor [Source:RefSeq peptide;Acc:NP_808796]
10937619	-0.241221	0.846029	5.31414	-3.80106	0.00425994	0.00425994	-2.34967	ENSRNOG00000024271	LOC685774
10762717	-0.428554	0.743006	9.0435	-3.7756	0.0044293	0.0044293	-2.36955	ENSRNOG00000001199	Pop5	ribonuclease P/MRP protein subunit POP5 [Source:RefSeq peptide;Acc:NP_001099222]
10744793	-0.185941	0.879075	5.23744	-3.76243	0.00451961	0.00451961	-2.37987	ENSRNOG00000030231	Olr1479	olfactory receptor Olr1472 [Source:RefSeq peptide;Acc:NP_001000944]
10889759	-0.508624	0.702893	9.14731	-3.76181	0.00452394	0.00452394	-2.38036	ENSRNOG00000006368	Lrrn3	Leucine-rich repeat neuronal protein 3 [Source:UniProtKB/Swiss-Prot;Acc:Q9ESY6]
10927656	-0.221698	0.857555	6.79925	-3.76105	0.00452925	0.00452925	-2.38096	ENSRNOG00000032108	RGD1564447	Histone H3 [Source:UniProtKB/TrEMBL;Acc:D3ZK97]
10927875	-0.199265	0.870994	7.44579	-3.75498	0.0045716	0.0045716	-2.38573	ENSRNOG00000014079	Stat4	signal transducer and activator of transcription 4 [Source:RefSeq peptide;Acc:NP_001012226]
10797879	-0.204273	0.867976	6.26836	-3.74036	0.00467549	0.00467549	-2.39725	NA	NA
10815655	-0.319827	0.801166	9.42411	-3.70897	0.00490691	0.00490691	-2.42211	ENSRNOG00000030525	NA
10823937	-0.319827	0.801166	9.42411	-3.70897	0.00490691	0.00490691	-2.42211	ENSRNOG00000030525	NA
10857541	-0.234529	0.849963	11.4181	-3.703	0.00495234	0.00495234	-2.42687	ENSRNOG00000006802	Lrrn1	Leucine-rich repeat neuronal protein 1 [Source:UniProtKB/Swiss-Prot;Acc:Q32Q07]
10700743	0.223704	1.16773	8.77906	3.6988	0.00498448	0.00498448	-2.43021	NA	NA
10832081	0.28729	1.22035	9.23494	3.69257	0.00503264	0.00503264	-2.43517	ENSRNOG00000026374	NA
10763162	-0.15653	0.897181	4.54055	-3.66187	0.00527714	0.00527714	-2.45975	NA	NA
10835859	0.250034	1.18923	5.0196	3.66013	0.00529138	0.00529138	-2.46115	ENSRNOG00000029717	Olr407	olfactory receptor Olr407 [Source:RefSeq peptide;Acc:NP_001000828]
10785789	0.235414	1.17724	4.91729	3.65819	0.00530731	0.00530731	-2.46271	ENSRNOG00000009655	NA
10781273	0.213804	1.15974	7.54602	3.65334	0.00534731	0.00534731	-2.46661	ENSRNOG00000015075	Stc1	Stanniocalcin-1 [Source:UniProtKB/Swiss-Prot;Acc:P97574]
10792621	-1.45138	0.36567	8.12518	-3.64039	0.00545567	0.00545567	-2.47704	ENSRNOG00000011754	Myom2	myomesin 2 [Source:RefSeq peptide;Acc:NP_001162612]
10822386	-0.215987	0.860957	10.4688	-3.62605	0.00557838	0.00557838	-2.48864	ENSRNOG00000012095	Pkia	cAMP-dependent protein kinase inhibitor alpha [Source:UniProtKB/Swiss-Prot;Acc:P63249]
10701190	-0.474835	0.719549	7.38402	-3.61935	0.00563668	0.00563668	-2.49406	ENSRNOG00000010067	Lypla2	Acyl-protein thioesterase 2 [Source:UniProtKB/Swiss-Prot;Acc:Q9QYL8]
10819523	0.211889	1.1582	11.4169	3.61302	0.00569238	0.00569238	-2.4992	ENSRNOG00000031743	NA
10701518	-0.353221	0.782834	6.85348	-3.61298	0.00569276	0.00569276	-2.49924	NA	NA
10938747	-0.213726	0.862307	9.65719	-3.61205	0.00570097	0.00570097	-2.49999	ENSRNOG00000003063	NA
10740810	0.236167	1.17786	5.91926	3.60616	0.00575341	0.00575341	-2.50478	ENSRNOG00000039747	Olr1382	olfactory receptor Olr1382 [Source:RefSeq peptide;Acc:NP_999996]
10765124	-0.246448	0.842969	12.2636	-3.59912	0.00581672	0.00581672	-2.5105	ENSRNOG00000003221	Myoc	myocilin precursor [Source:RefSeq peptide;Acc:NP_110492]
10700787	0.307662	1.2377	7.60164	3.59062	0.00589413	0.00589413	-2.51743	NA	NA
10903166	0.200678	1.14924	9.64735	3.58733	0.00592437	0.00592437	-2.52011	ENSRNOG00000008415	Nab2	Ngfi-A binding protein 2 [Source:RefSeq peptide;Acc:NP_001128346]
10802993	0.298306	1.2297	5.73211	3.58724	0.00592522	0.00592522	-2.52019	ENSRNOG00000038280	NA
10836504	-1.19527	0.436705	8.40713	-3.58382	0.00595684	0.00595684	-2.52298	ENSRNOG00000034258	Xirp2	xin actin-binding repeat-containing protein 2 [Source:RefSeq peptide;Acc:NP_973718]
10702320	-0.207702	0.865915	7.96209	-3.57412	0.00604752	0.00604752	-2.53091	ENSRNOG00000012122	NA
10821117	-0.154539	0.898419	9.31873	-3.56767	0.00610862	0.00610862	-2.5362	ENSRNOG00000011561	Nln	Neurolysin, mitochondrial [Source:UniProtKB/Swiss-Prot;Acc:P42676]
10845587	-0.313857	0.804488	7.1134	-3.56375	0.00614611	0.00614611	-2.53942	ENSRNOG00000008346	Itgb6	Integrin beta-6 [Source:UniProtKB/Swiss-Prot;Acc:Q6AYF4]
10830038	-0.211678	0.863532	10.6284	-3.56263	0.00615678	0.00615678	-2.54033	ENSRNOG00000000558	Ppa1	inorganic pyrophosphatase [Source:RefSeq peptide;Acc:NP_001094304]
10875974	-0.23084	0.852138	8.49011	-3.56251	0.00615802	0.00615802	-2.54043	ENSRNOG00000005634	RGD1310773
10812390	-0.182053	0.881448	10.5068	-3.55149	0.0062648	0.0062648	-2.54949	NA	NA
10879039	0.148126	1.10813	9.25178	3.53969	0.00638125	0.00638125	-2.5592	ENSRNOG00000019609	B4galt2	beta-1,4-galactosyltransferase 2 [Source:RefSeq peptide;Acc:NP_001101435]
10702697	-0.496203	0.70897	7.81777	-3.53345	0.00644378	0.00644378	-2.56435	ENSRNOG00000039578	NA
10837617	0.337186	1.26329	4.63995	3.52973	0.00648141	0.00648141	-2.56743	NA	NA
10925055	-0.201797	0.869467	7.09439	-3.52903	0.00648846	0.00648846	-2.568	ENSRNOG00000016962	Neu2	sialidase-2 [Source:RefSeq peptide;Acc:NP_058826]
10830034	0.174005	1.12819	7.78259	3.5286	0.00649287	0.00649287	-2.56836	ENSRNOG00000000559	Npffr1	neuropeptide FF receptor 1 [Source:RefSeq peptide;Acc:NP_071627]
10906831	-0.262053	0.8339	6.02905	-3.52645	0.00651472	0.00651472	-2.57014	ENSRNOG00000010749	RGD1560560
10869616	-0.25737	0.836612	8.5562	-3.52088	0.0065717	0.0065717	-2.57474	ENSRNOG00000005711	NA
10805524	0.219042	1.16396	9.19241	3.51312	0.00665207	0.00665207	-2.58118	ENSRNOG00000027760	NA
10939929	-0.430002	0.742261	7.52605	-3.50383	0.00674952	0.00674952	-2.58889	ENSRNOG00000003505	NA
10893410	-0.276369	0.825666	4.58956	-3.50056	0.00678416	0.00678416	-2.5916	NA	NA
10828001	0.395328	1.31524	8.52462	3.49766	0.00681511	0.00681511	-2.59402	ENSRNOG00000030251	RT1-CE10
10921428	0.15989	1.1172	8.0823	3.4957	0.00683611	0.00683611	-2.59565	ENSRNOG00000014987	RGD1560271
10777248	-0.185012	0.879642	9.1777	-3.49244	0.00687106	0.00687106	-2.59836	ENSRNOG00000005106	NA
10911720	-0.177837	0.884028	8.87844	-3.48792	0.00692	0.00692	-2.60213	ENSRNOG00000011193	Hmgcll1	3-hydroxymethyl-3-methylglutaryl-CoA lyase, cytoplasmic [Source:UniProtKB/Swiss-Prot;Acc:D4A5C3]
10701054	-0.370946	0.773275	5.43058	-3.48544	0.00694699	0.00694699	-2.6042	NA	NA
10783436	-0.164751	0.892082	7.40551	-3.48494	0.00695239	0.00695239	-2.60462	ENSRNOG00000043484	LOC100360517
10936151	0.208766	1.1557	6.68669	3.4791	0.00701644	0.00701644	-2.60949	NA	NA
10700829	-0.401765	0.756932	7.95166	-3.47435	0.00706896	0.00706896	-2.61346	NA	NA
10701192	-0.438312	0.737998	6.11645	-3.47417	0.00707093	0.00707093	-2.61361	NA	NA
10738170	-0.254467	0.838297	8.58449	-3.4732	0.00708169	0.00708169	-2.61442	ENSRNOG00000033765	Eif1	eukaryotic translation initiation factor 1 [Source:RefSeq peptide;Acc:NP_001099307]
10706181	0.223708	1.16773	7.21228	3.4708	0.00710849	0.00710849	-2.61643	ENSRNOG00000012344	Slc7a9	B(0,+)-type amino acid transporter 1 [Source:UniProtKB/Swiss-Prot;Acc:P82252]
10776116	0.221376	1.16584	6.16621	3.47028	0.00711425	0.00711425	-2.61686	ENSRNOG00000001942	Vcsa1	SMR1 protein SMR1-related undecapeptide SMR1-related hexapeptide Sialorphin Submandibular gland peptide T [Source:UniProtKB/Swiss-Prot;Acc:P13432]
10790651	-0.415682	0.749665	9.5545	-3.46067	0.00722246	0.00722246	-2.62491	ENSRNOG00000011912	Tmem38a	Trimeric intracellular cation channel type A [Source:UniProtKB/Swiss-Prot;Acc:A6ZIQ8]
10741799	0.173426	1.12773	6.42296	3.46005	0.00722952	0.00722952	-2.62543	ENSRNOG00000020641	RGD1560789
10719659	0.178275	1.13153	7.39281	3.45611	0.00727439	0.00727439	-2.62873	ENSRNOG00000019427	RGD1311676	uncharacterized protein LOC292706 [Source:RefSeq peptide;Acc:NP_001099703]
10903058	-0.184208	0.880132	4.26812	-3.45598	0.00727596	0.00727596	-2.62885	ENSRNOG00000027085	NA
10845143	-1.40182	0.378451	9.63601	-3.45495	0.00728776	0.00728776	-2.62971	ENSRNOG00000006783	NA
10746399	0.250485	1.18961	9.65	3.44569	0.00739468	0.00739468	-2.63749	ENSRNOG00000003330	Acsf2	Acyl-CoA synthetase family member 2, mitochondrial [Source:UniProtKB/Swiss-Prot;Acc:Q499N5]
10881339	0.154266	1.11286	7.68346	3.44479	0.0074051	0.0074051	-2.63825	ENSRNOG00000015363	NA
10750640	0.191986	1.14234	5.14817	3.43729	0.00749304	0.00749304	-2.64456	ENSRNOG00000039689	NA
10795796	-0.174935	0.885807	8.48	-3.41879	0.0077147	0.0077147	-2.66018	ENSRNOG00000017060	NA
10746221	-0.429238	0.742654	8.34754	-3.41425	0.00777001	0.00777001	-2.66401	ENSRNOG00000002474	RGD1562626
10842500	-0.279527	0.823861	9.39203	-3.39884	0.00796124	0.00796124	-2.67707	ENSRNOG00000013196	RGD1562846
10841716	-0.304579	0.809679	10.054	-3.38715	0.00810967	0.00810967	-2.68701	ENSRNOG00000034318	NA
10841718	-0.46023	0.72687	11.5627	-3.38514	0.00813542	0.00813542	-2.68872	ENSRNOG00000034999	NA
10812756	0.23207	1.17452	7.15282	3.3785	0.00822133	0.00822133	-2.69438	ENSRNOG00000027410	Ccdc125	coiled-coil domain-containing protein 125 [Source:RefSeq peptide;Acc:NP_001128233]
10767388	-0.50419	0.705056	10.1763	-3.37176	0.00830938	0.00830938	-2.70012	ENSRNOG00000003927	Cd55	decay accelerating factor 1 precursor [Source:RefSeq peptide;Acc:NP_071605]
10788072	-0.325858	0.797824	6.0757	-3.3702	0.00832992	0.00832992	-2.70146	ENSRNOG00000020128	NA
10810375	-0.196844	0.872457	5.07505	-3.36571	0.00838929	0.00838929	-2.70529	ENSRNOG00000033135	NA
10875210	-0.335546	0.792484	9.04035	-3.35594	0.00852006	0.00852006	-2.71365	ENSRNOG00000007647	Oprk1	Kappa-type opioid receptor [Source:UniProtKB/Swiss-Prot;Acc:P34975]
10930576	0.199441	1.14825	3.89406	3.35199	0.00857343	0.00857343	-2.71702	ENSRNOG00000034234	NA
10867081	-0.17011	0.888775	8.00889	-3.35053	0.00859336	0.00859336	-2.71828	ENSRNOG00000006110	Jph1	junctophilin-1 [Source:RefSeq peptide;Acc:NP_001100100]
10774966	-0.249337	0.841283	5.0074	-3.34997	0.00860088	0.00860088	-2.71875	ENSRNOG00000033950	NA
10700708	0.19108	1.14162	3.51784	3.34884	0.0086164	0.0086164	-2.71973	ENSRNOG00000012842	Rnf111	E3 ubiquitin-protein ligase Arkadia [Source:RefSeq peptide;Acc:NP_001100306]
10707142	-0.20759	0.865982	6.68401	-3.3477	0.00863197	0.00863197	-2.72071	ENSRNOG00000013103	Ldhc	L-lactate dehydrogenase C chain [Source:RefSeq peptide;Acc:NP_058962]
10812584	0.232856	1.17516	7.06845	3.3454	0.00866349	0.00866349	-2.72268	ENSRNOG00000028941	Zbed3	zinc finger BED domain-containing protein 3 [Source:RefSeq peptide;Acc:NP_001020900]
10700973	0.273026	1.20834	3.81121	3.34416	0.00868047	0.00868047	-2.72374	NA	NA
10816176	-0.224227	0.856054	9.32812	-3.33323	0.00883222	0.00883222	-2.73313	ENSRNOG00000037655	Pet112l	Protein Pet112l [Source:UniProtKB/TrEMBL;Acc:D3ZJF6]
10707997	-0.266818	0.831151	6.89082	-3.33019	0.00887485	0.00887485	-2.73574	ENSRNOG00000037057	NA
10700147	0.282187	1.21604	4.47916	3.32966	0.00888237	0.00888237	-2.7362	NA	NA
10772534	-0.177991	0.883933	10.8422	-3.31963	0.00902481	0.00902481	-2.74483	ENSRNOG00000002349	Gabra2	gamma-aminobutyric acid receptor subunit alpha-2 precursor [Source:RefSeq peptide;Acc:NP_001129251]
10764244	0.203916	1.15182	8.02512	3.30968	0.00916849	0.00916849	-2.75342	ENSRNOG00000033734	Tnnt2	troponin T, cardiac muscle [Source:RefSeq peptide;Acc:NP_036808]
10717793	-0.250867	0.840391	8.99595	-3.30818	0.00919037	0.00919037	-2.75471	ENSRNOG00000018690	Rgs17	regulator of G-protein signaling 17 [Source:RefSeq peptide;Acc:NP_001100929]
10701406	-0.393579	0.761239	7.22604	-3.30215	0.00927893	0.00927893	-2.75993	NA	NA
10872862	-0.392992	0.761548	7.54358	-3.30181	0.00928382	0.00928382	-2.76022	ENSRNOG00000026676	LOC500567	uncharacterized protein LOC500567 [Source:RefSeq peptide;Acc:NP_001019519]
10922068	-0.295964	0.814528	10.3012	-3.30023	0.00930727	0.00930727	-2.76159	ENSRNOG00000013496	Crisp3	Cysteine-rich secretory protein 1 [Source:UniProtKB/Swiss-Prot;Acc:P12020]
10779636	0.29346	1.22558	5.05027	3.29486	0.00938704	0.00938704	-2.76624	ENSRNOG00000036084	NA
10700309	0.4365	1.35332	6.51051	3.29377	0.0094033	0.0094033	-2.76718	NA	NA
10936917	-0.275766	0.826012	8.77156	-3.29088	0.00944652	0.00944652	-2.76968	ENSRNOG00000003749	Xk	membrane transport protein XK [Source:RefSeq peptide;Acc:NP_001012227]
10796696	-0.151035	0.900604	7.84041	-3.29005	0.00945913	0.00945913	-2.77041	ENSRNOG00000033076	Thnsl1	threonine synthase-like 1 [Source:RefSeq peptide;Acc:NP_001020206]
10780444	0.141378	1.10296	8.28806	3.28822	0.00948657	0.00948657	-2.77199	ENSRNOG00000019498	NA
10843935	0.158446	1.11608	7.7309	3.28409	0.00954915	0.00954915	-2.77557	ENSRNOG00000006591	Fam163b	uncharacterized protein LOC685169 [Source:RefSeq peptide;Acc:NP_001102928]
10940324	-0.169655	0.889055	9.21328	-3.28406	0.00954969	0.00954969	-2.7756	ENSRNOG00000037248	Plxna3	Plexin-A3 [Source:UniProtKB/Swiss-Prot;Acc:D3ZPX4]
10806506	-0.25936	0.835458	8.50049	-3.2815	0.0095886	0.0095886	-2.77782	ENSRNOG00000031774	NA
10923212	-0.166324	0.891111	8.56358	-3.27672	0.00966175	0.00966175	-2.78197	ENSRNOG00000034205	NA
10717935	-0.222506	0.857075	11.8693	-3.27431	0.00969888	0.00969888	-2.78407	ENSRNOG00000019048	Sod2	Superoxide dismutase [Mn], mitochondrial [Source:UniProtKB/Swiss-Prot;Acc:P07895]
10752081	-0.226491	0.854711	8.3599	-3.27389	0.00970544	0.00970544	-2.78444	ENSRNOG00000001770	Ehhadh	Peroxisomal bifunctional enzyme Enoyl-CoA hydratase/3,2-trans-enoyl-CoA isomerase 3-hydroxyacyl-CoA dehydrogenase [Source:UniProtKB/Swiss-Prot;Acc:P07896]
10728984	0.220236	1.16492	6.23514	3.27242	0.00972822	0.00972822	-2.78572	ENSRNOG00000021065	Olr321	olfactory receptor Olr321 [Source:RefSeq peptide;Acc:NP_001000244]
10814630	-0.173283	0.886823	7.24275	-3.26956	0.00977259	0.00977259	-2.7882	ENSRNOG00000011875	Slc2a2	solute carrier family 2, facilitated glucose transporter member 2 [Source:RefSeq peptide;Acc:NP_037011]
10701606	0.330743	1.25766	7.45837	3.26647	0.00982074	0.00982074	-2.79089	NA	NA
10800513	0.278425	1.21287	8.13113	3.26351	0.00986714	0.00986714	-2.79347	NA	NA
10701488	0.198117	1.1472	9.00937	3.26136	0.00990113	0.00990113	-2.79535	NA	NA
10700347	0.306262	1.2365	6.75691	3.25834	0.0099488	0.0099488	-2.79797	NA	NA
10721954	-0.157508	0.896573	5.08396	-3.25768	0.0099592	0.0099592	-2.79855	NA	NA
